# Supplementary material for: The Crabtree Effect Shapes the Saccharomyces cerevisiae Lag Phase during the Switch between Different Carbon Sources
Source: mBio. 2018 Oct 30;9(5):e01331-18. doi: 10.1128/mBio.01331-18 (PMC6212832; doi:10.1128/mBio.01331-18)
Supplement: DATA SET S1 [file mbo005184134sd1.xlsx]

## Sheet: Strains
Figure number	Strain number	Parental strain	Genotype differences with the parental strain	Primers used for amplification	Primers used for verification	Template for transformation	Selection marker	Strain source
Parental strain	AN42	UCC8364	MAL+				HygR	Dimitrov, Bem, Kruglyak and Gottschling, Genetics 2009
Parental strain	AN63	BY4742	MAL+ SAL1+ MATa				HygR	New et al
Fig 2 & FigS2	GP73	AN63	ATP14::KanR	GPS427, GPS428	GPS473, GPS474	pKT140	KanR	This study
Fig 2 & FigS2	GP74	AN63	ATP18::KanR	GPS433, GPS434	GPS479, GPS480	pKT140	KanR	This study
Fig 2 & FigS2	GP75	AN63	ATP20::KanR	GPS437, GPS438	GPS483, GPS484	pKT140	KanR	This study
Fig 2 & FigS2	GP76	AN63	ATP22::KanR	GPS275, GPS276	GPS367, GPS368	pKT140	KanR	This study
Fig 2 & FigS2	GP77	AN63	ATP5::KanR	GPS441, GPS442	GPS487, GPS488	pKT140	KanR	This study
Fig 2 & FigS2	GP78	AN63	ATP7::KanR	GPS443, GPS444	GPS489, GPS490	pKT140	KanR	This study
Fig 2 & FigS2	GP79	AN63	CBS1::KanR	GPS277, GPS278	GPS369, GPS370	pKT140	KanR	This study
Fig 2 & FigS2	GP80	AN63	CBS2::KanR	GPS279, GPS280	GPS371, GPS372	pKT140	KanR	This study
Fig 2 & FigS2	GP81	AN63	COA6::KanR	GPS281, GPS282	GPS373, GPS374	pKT140	KanR	This study
Fig 2 & FigS2	GP82	AN63	COQ2::KanR	GPS445, GPS446	GPS491, GPS492	pKT140	KanR	This study
Fig 2 & FigS2	GP83	AN63	COQ5::KanR	GPS447, GPS448	GPS493, GPS494	pKT140	KanR	This study
Fig 2 & FigS2	GP84	AN63	COQ6::KanR	GPS449, GPS450	GPS495, GPS496	pKT140	KanR	This study
Fig 2 & FigS2	GP85	AN63	COR1::KanR	GPS451, GPS452	GPS497, GPS498	pKT140	KanR	This study
Fig 2 & FigS2	GP86	AN63	COX12::KanR	GPS457, GPS458	GPS107, GPS108	pKT140	KanR	This study
Fig 2 & FigS2	GP87	AN63	COX4::KanR	GPS459, GPS460	GPS503, GPS504	pKT140	KanR	This study
Fig 2 & FigS2	GP88	AN63	COX5A::KanR	GPS285, GPS286	GPS377, GPS378	pKT140	KanR	This study
Fig 2 & FigS2	GP89	AN63	COX6::KanR	GPS289, GPS290	GPS379, GPS380	pKT140	KanR	This study
Fig 2 & FigS2	GP90	AN63	COX7::KanR	GPS291, GPS292	GPS381, GPS382	pKT140	KanR	This study
Fig 2 & FigS2	GP91	AN63	COX8::KanR	GPS293, GPS294	GPS383, GPS384	pKT140	KanR	This study
Fig 2 & FigS2	GP92	AN63	COX9::KanR	GPS461, GPS462	GPS109, GPS110	pKT140	KanR	This study
Fig 2 & FigS2	GP93	AN63	CYC1::KanR	GPS295, GPS296	GPS385, GPS386	pKT140	KanR	This study
Fig 2 & FigS2	GP94	AN63	CYC7::KanR	GPS297, GPS298	GPS387, GPS388	pKT140	KanR	This study
Fig 2 & FigS2	GP95	AN63	HAP2::KanR	GPS303, GPS304	GPS391, GPS392	pKT140	KanR	This study
Fig 2 & FigS2	GP96	AN63	HAP3::KanR	GPS463, GPS464	GPS119, GPS120	pKT140	KanR	This study
Fig 2 & FigS2	GP97	AN63	HAP5::KanR	GPS305, GPS306	GPS393, GPS394	pKT140	KanR	This study
Fig 2 & FigS2	GP98	AN63	MSS51::KanR	GPS307, GPS308	GPS395, GPS396	pKT140	KanR	This study
Fig 2 & FigS2	GP99	AN63	NDE1::KanR	GPS453, GPS454	GPS499, GPS500	pKT140	KanR	This study
Fig 2 & FigS2	GP100	AN63	NDI1::KanR	GPS311, GPS312	GPS397, GPS398	pKT140	KanR	This study
Fig 2 & FigS2	GP101	AN63	PET111::KanR	GPS313, GPS314	GPS399, GPS400	pKT140	KanR	This study
Fig 2 & FigS2	GP102	AN63	PET309::KanR	GPS315, GPS316	GPS401, GPS402	pKT140	KanR	This study
Fig 2 & FigS2	GP103	AN63	PET54::KanR	GPS319, GPS320	GPS405, GPS406	pKT140	KanR	This study
Fig 2 & FigS2	GP104	AN63	QCR10::KanR	GPS467, GPS468	GPS505, GPS506	pKT140	KanR	This study
Fig 2 & FigS2	GP105	AN63	QCR2::KanR	GPS323, GPS324	GPS407, GPS408	pKT140	KanR	This study
Fig 2 & FigS2	GP106	AN63	QCR6::KanR	GPS325, GPS326	GPS409, GPS410	pKT140	KanR	This study
Fig 2 & FigS2	GP107	AN63	QCR7::KanR	GPS327, GPS328	GPS411, GPS412	pKT140	KanR	This study
Fig 2 & FigS2	GP108	AN63	QCR8::KanR	GPS329, GPS330	GPS413, GPS414	pKT140	KanR	This study
Fig 2 & FigS2	GP109	AN63	QCR9::KanR	GPS469, GPS470	GPS507, GPS508	pKT140	KanR	This study
Fig 2 & FigS2	GP111	AN63	SDH1::KanR	GPS335, GPS336	GPS417, GPS418	pKT140	KanR	This study
Fig 2 & FigS2	GP112	AN63	SDH2::KanR	GPS337, GPS338	GPS419, GPS420	pKT140	KanR	This study
Fig 2 & FigS2	GP113	AN63	SDH4::KanR	GPS339, GPS340	GPS421, GPS422	pKT140	KanR	This study
Fig 2 & FigS2	GP114	AN63	YJL045W::KanR	GPS341, GPS342	GPS423, GPS424	pKT140	KanR	This study
Fig 2	GP115	AN63	NAT-pGPD-HAP4	BC65, BC66,	BC67, BC68, p69	pYM-N15	Nat	This study
Fig 3	AN52	AN42	GAL1-yEcitrine	AN51, AN52	AN53, AN4	pKT140	KanR	This study
Fig 3	GP124	AN63	COX9-yEcitrine	GPS509,GPS510	GPS109,GPS110	pKT140	KanR	This study
Fig 3	MC23	AN63	QCR7-yEcitrine	MC52, MC53	p69, MC54	pKT140	KanR	This study
Fig 3	GP133	AN63	NDI1-yEcitrine	BC1, BC2	BC3, BC4	pKT140	KanR	This study
Fig 3	GP134	AN63	SDH2-yEcitrine	BC5, BC6	BC7, BC8	pKT140	KanR	This study
Fig 3	GP135	AN63	CYT1-yEcitrine	BC9, BC10	BC11, BC12	pKT140	KanR	This study
Fig 3	GP136	AN63	COX6-yEcitrine	BC13, BC14	BC15, BC16	pKT140	KanR	This study
Fig 3	GP137	AN63	ATP4-yEcitrine	BC21, BC22	BC23, BC24	pKT140	KanR	This study
Fig 3	GP138	AN63	ATP5-yEcitrine	BC17, BC18	BC19, BC20	pKT140	KanR	This study
Fig 3	BC55	AN63	NDI1-yEcitrine	BC1, BC2	BC3, BC4	pKT140	KanR	This study
Fig 3	BC56	AN63	SDH2-yEcitrine	BC5, BC6	BC7, BC8	pKT140	KanR	This study
Fig 3	BC57	AN63	CYT1-yEcitrine	BC9, BC10	BC11, BC12	pKT140	KanR	This study
Fig 3	BC60	AN63	COX6-yEcitrine	BC13, BC14	BC15, BC16	pKT140	KanR	This study
Fig 3	BC61	AN63	ATP5-yEcitrine	BC17, BC18	BC19, BC20	pKT140	KanR	This study
Fig 3	BC62	AN63	ATP4-yEcitrine	BC21, BC22	BC23, BC24	pKT140	KanR	This study
Fig 4 & FigS4	CEN.PK113-7D							Nijkamp et al. 2012
Fig 5	DBVPG6765							Liti et al. 2009
Fig 5	273614N							Liti et al. 2009
Fig 5	Y55							Liti et al. 2009
Fig 5	YPS128							Liti et al. 2009
Fig 5	UWOPS05-227.2							Liti et al. 2009
Fig 5	DBVPG1373							Liti et al. 2009
Fig 5	UWOPS05-217.3							Liti et al. 2009
Fig 5	BC187							Liti et al. 2009
Fig 5	YPS606							Liti et al. 2009
Fig 5	L-1374							Liti et al. 2009
Fig 5	YJM978							Liti et al. 2009
Fig 5	Y12							Liti et al. 2009
Fig 5	DBVPG1106							Liti et al. 2009
Fig 5	UWOPS83-787.3							Liti et al. 2009
Fig 5	YS9							Liti et al. 2009
Fig 5	YJM981							Liti et al. 2009
Fig 5	UWOPS87-2421							Liti et al. 2009
Fig 5	YJM975							Liti et al. 2009

## Sheet: Primers
	Primer name	Sequence	Purpuse
	AN4	AATAATTCTTCACCTTTAGA	Tag a gene flurescently (see strain list)
	AN51	GAGCTAGAAAATGCTATCATCGTCTCTAAACCAGCATTGGGCAGCTGTCTATATGAATTAATCGGTGACGGTGCTGGTTTAATT	Tag a gene flurescently (see strain list)
	AN52	AAGTTATGAGTAGAAAAAAATGAGAAGTTGTTCTGAACAAAGTAAAAAAAAGAAGTATACGCATAGGCCACTAGTGGATCTG	Tag a gene flurescently (see strain list)
	AN53	GAGACTACTTAACAACATCTCC	Tag a gene flurescently (see strain list)
	BC1	AAGGTCTTTTTCGACTGGATTAAATTAGCATTTTTCAAAAGAGACTTTTTTAAAGGATTAATCGGTGACGGTGCTGGTTT	Tag a gene flurescently (see strain list)
	BC2	GGAAAAAACGGTGCCTACCACCTTTTTTCCTTTTTCCAGAAAAGGGCATGTTAATTTCATGCATAGGCCACTAGTGGATCTG	Tag a gene flurescently (see strain list)
	BC3	CAGCAACAACATTTTCGCC	Tag a gene flurescently (see strain list)
	BC4	GCATTAGTCAAGCATCATTTCG	Tag a gene flurescently (see strain list)
	BC5	CCAAAGGGCTTGAATCCTGGTTTGGCTATTGCTGAAATTAAGAAATCTTTGGCATTTGCCATCGGTGACGGTGCTGGTTT	Tag a gene flurescently (see strain list)
	BC6	AGTGCCAAAATCATTTGAGAGGCTTCTGAGTTCTTCGGGGCTAGCTGTTTTTCTGATAGTGCATAGGCCACTAGTGGATCTG	Tag a gene flurescently (see strain list)
	BC7	GAAACTGGATGGTCTTTACG	Tag a gene flurescently (see strain list)
	BC8	TGAGAATGGTGAGTTTCGTC	Tag a gene flurescently (see strain list)
	BC9	TTCAAATGGGCCGGTATCAAAACCAGAAAATTCGTTTTCAATCCACCAAAACCAAGAAAGATCGGTGACGGTGCTGGTTT	Tag a gene flurescently (see strain list)
	BC10	TGTTTATTGGTTTTTTTTTTTCCGTAATTTAAATAATAGTGGTTTTCATTTTTTTGTCAAGCATAGGCCACTAGTGGATCTG	Tag a gene flurescently (see strain list)
	BC11	TTGTATTTGCTATCTATCTGGG	Tag a gene flurescently (see strain list)
	BC12	ACGAAAGAGAAGGTGGATGG	Tag a gene flurescently (see strain list)
	BC13	AAGGATGTCAGACAAGAATTGGGCGTTCCCTTAAAGGAAGAGCTATTTCCAAGCTCTTCTATCGGTGACGGTGCTGGTTT	Tag a gene flurescently (see strain list)
	BC14	TCCACAAATAAAAAAAGGACAACAAATTACAGACGTTGTGTGGTAGCTTTTTCCTTATTAGCATAGGCCACTAGTGGATCTG	Tag a gene flurescently (see strain list)
	BC15	TATGATTTAGTTCCTGCTCC	Tag a gene flurescently (see strain list)
	BC16	AACTTCACATTTATTGACGC	Tag a gene flurescently (see strain list)
	BC17	GTTGACTTAAGCATTTCTACAAAGATTCAAAAACTGAATAAGGTCTTAGAGGACAGCATTATCGGTGACGGTGCTGGTTT	Tag a gene flurescently (see strain list)
	BC18	GGAGGGAGGCAAAGAAAGTAACATCAAACGAGTTGAGCATATCCAACTATATTATTAACGGCATAGGCCACTAGTGGATCTG	Tag a gene flurescently (see strain list)
	BC19	GTTAAGCCAGAGATTAAGGG	Tag a gene flurescently (see strain list)
	BC20	TAAGTTTGCCTGGATACACG	Tag a gene flurescently (see strain list)
	BC21	CAAGAGAAAGTTTTGCAACAGTCTATATCTGAAATTGAACAATTGCTTTCTAAATTGAAGATCGGTGACGGTGCTGGTTT	Tag a gene flurescently (see strain list)
	BC22	TCCGTATTGTTTTTCTTTTCCTTTCCTTTTCTTTCATTCTTGTCGCAGTTACTGTTGTGAGCATAGGCCACTAGTGGATCTG	Tag a gene flurescently (see strain list)
	BC23	CATCTCCAGAGTTCAGTCAG	Tag a gene flurescently (see strain list)
	BC24	TCAAACTGAACTCATAAGGC	Tag a gene flurescently (see strain list)
	BC65	TGGGTTGCTGATTTGTTTTACCTACATTTTCTAGTACAAAAAAAAAACAAAAAAAGAATCCGTACGCTGCAGGTCGAC	Overexpression of HAP4
	BC66	TTTAAAATGGTTACTACGAGGGCGACTAGCGGAGGCCTGTAGTAGAAAAGTCTTTGCGGTCATCGATGAATTCTCTGTCG	Overexpression of HAP4
	BC67	GGCTTTATTCACTCCAATGC	Overexpression of HAP4
	BC68	TGAAGTTCTAACCACCAAGC	Overexpression of HAP4
	DJ1	GGCTTCTTTGACTACCTTCCA	Forward primer for RT-PCR for ACT1 (88 nt)
	DJ2	AGAAACACTTGTGGTGAACGA	Reverse primer for RT-PCR for ACT1 (88 nt)
	DJ3	ATCAGAGGGCTAAGCATGTG	Forward primer for RT-PCR for GAL1 (81 nt)
	DJ4	GCAGTAAAGCTCGCTGTAGTC	Reverse primer for RT-PCR for GAL1 (81 nt)
	DJ5	AGCCAGCCATCTTCTAAAGGT	Forward primer for RT-PCR for GAL2 (81 nt)
	DJ6	CCCAGGTTGTGGCATAACAG	Reverse primer for RT-PCR for GAL2 (81 nt)
	DJ7	TCTGGCCATTTGAGACCTTG	Forward primer for RT-PCR for GAL7 (81 nt)
	DJ8	AGGTCCTCCTTCACCATTTG	Reverse primer for RT-PCR for GAL7 (81nt)
	DJ9	TGAGGGTACGGAGATTATGGT	Forward primer for RT-PCR for GAL10 (80 nt)
	DJ10	TCGACGATATTACCCGTAGGA	Reverse primer for RT-PCR for GAL10 (80 nt)
	Downtag_Forward	CGGTGTCGGTCTCGTAG	Amplification of barcode from yeast deletion collection
	Downtag_Reverse	TTTCGCCTCGACATCATCTG	Amplification of barcode from yeast deletion collection
	GPS107	GTTCTTTTCAGTGCAGTGGC	Gene deletion (see strain list)
	GPS108	GTTTTGCCCGATATCCCCAT	Gene deletion (see strain list)
	GPS109	GTACGTGGCACCTCCTAAAG	Tag a gene flurescently (see strain list)
	GPS110	GATCTTCCTTGTGCGTCTGT	Tag a gene flurescently (see strain list)
	GPS119	CGTTCAAGCACCTCGAAAAC	Gene deletion (see strain list)
	GPS120	GCTTTCCGCCAATCAAACTC	Gene deletion (see strain list)
	GPS275	GGCGGAGTTTTACCTCATGT	Gene deletion (see strain list)
	GPS276	AAAGGTGGAAGCCCGAAAAT	Gene deletion (see strain list)
	GPS277	ACTGCGCCAACTAACAAGAA	Gene deletion (see strain list)
	GPS278	AGAGAACTGACCGAACCTGA	Gene deletion (see strain list)
	GPS279	TGCTCTTACCACAAGCGATC	Gene deletion (see strain list)
	GPS280	GACGACGACAAAAAGGAGGT	Gene deletion (see strain list)
	GPS281	GGAATCGTCATGTCCGTTCA	Gene deletion (see strain list)
	GPS282	GCCAAAAAGCCGAACAGTTT	Gene deletion (see strain list)
	GPS285	TGGAAGCTTCTGTGGACAAC	Gene deletion (see strain list)
	GPS286	AAAATCAGGCTCCAGCAGAG	Gene deletion (see strain list)
	GPS289	GCCGCTTACAGCTTTCTTTG	Gene deletion (see strain list)
	GPS290	CTGTGACCAGCCCTCATTAC	Gene deletion (see strain list)
	GPS291	GATGAAGGGAGCTCCAACTG	Gene deletion (see strain list)
	GPS292	GGTAGGGGCAGGTTTGAAAA	Gene deletion (see strain list)
	GPS293	CGTCTCAATACGAAGGCACA	Gene deletion (see strain list)
	GPS294	TTTCACCAAACGGTTTGCAC	Gene deletion (see strain list)
	GPS295	TTTACGGACGATGGCAGAAG	Gene deletion (see strain list)
	GPS296	TTTCGGTTAGAGCGGATGTG	Gene deletion (see strain list)
	GPS297	CATCCGATCACAGCAGTTCA	Gene deletion (see strain list)
	GPS298	TTCTCTGAGAAGGGTCTGCA	Gene deletion (see strain list)
	GPS303	CCATTCGATCCTTTGCCTGA	Gene deletion (see strain list)
	GPS304	GCGTACAGCCATTGACCATA	Gene deletion (see strain list)
	GPS305	TACGTGATAGTGCCCAAAGC	Gene deletion (see strain list)
	GPS306	AATTGCCCTGGTTATTGCCA	Gene deletion (see strain list)
	GPS307	GAAGGGGGTGGGGTTAGTAT	Gene deletion (see strain list)
	GPS308	AGTATGGGGAAAGGGCTCTT	Gene deletion (see strain list)
	GPS311	ATCAACCAATCTTGTCGGGG	Gene deletion (see strain list)
	GPS312	ATGTGCAGATTGCCGATCAT	Gene deletion (see strain list)
	GPS313	TTTTCAAACCTGCCCCTACC	Gene deletion (see strain list)
	GPS314	TGCTGCACTAGGTCTACACT	Gene deletion (see strain list)
	GPS315	CAACCATGGGTAGGTTTGCT	Gene deletion (see strain list)
	GPS316	ATTTTGCTTGGCTGTACCCA	Gene deletion (see strain list)
	GPS319	AGGCAAGAACCATGTTCGTT	Gene deletion (see strain list)
	GPS320	TGGCTGGTGTCAAGACTCTA	Gene deletion (see strain list)
	GPS323	CCTGTTTGGTTCTCTGCACT	Gene deletion (see strain list)
	GPS324	CTGCGGCAAAAGAAGGATTG	Gene deletion (see strain list)
	GPS325	GCGCTGTATGGGTCTAAGAG	Gene deletion (see strain list)
	GPS326	GTTGGCGCTTATTTGCACAT	Gene deletion (see strain list)
	GPS327	AGACCACTCGATACCCCATC	Gene deletion (see strain list)
	GPS328	TTAACTCCACGGGGTACTGT	Gene deletion (see strain list)
	GPS329	CGTGATCGGAAATTACGGGT	Gene deletion (see strain list)
	GPS330	GACCCCACGAAGAGAATCAC	Gene deletion (see strain list)
	GPS335	GAGTCTTCGCATGGATTCGT	Gene deletion (see strain list)
	GPS336	TCGCTGGAAAGTCGTTATGG	Gene deletion (see strain list)
	GPS337	TACAGACCGGGTCATAGCAT	Gene deletion (see strain list)
	GPS338	TCCGGTGTAAAAAGGGCAAA	Gene deletion (see strain list)
	GPS339	AACACCAAGCGAGGATGTTT	Gene deletion (see strain list)
	GPS340	TGGCAAAGGAATATACCGGC	Gene deletion (see strain list)
	GPS341	TGGTTCCACGCAAGAAATCA	Gene deletion (see strain list)
	GPS342	TGCGAAGTTCGGCATAAAGA	Gene deletion (see strain list)
	GPS367	CGCGGAACCTTGGATCTAAA	Gene deletion (see strain list)
	GPS368	GGATGCACTACTGCCTGATC	Gene deletion (see strain list)
	GPS369	CGTAGGAAGGCAATGAAGCA	Gene deletion (see strain list)
	GPS370	GGTGTCATGGCCTCTTACTG	Gene deletion (see strain list)
	GPS371	CCATTTCCCTAGGGCTTCAC	Gene deletion (see strain list)
	GPS372	GAGTCGGATTTGCACTGCTA	Gene deletion (see strain list)
	GPS373	CGTAAATGCTCCCGGTGTAA	Gene deletion (see strain list)
	GPS374	AGAACGAGATGAACGAAGGC	Gene deletion (see strain list)
	GPS377	TGTTGTCCAAGAACTCACCG	Gene deletion (see strain list)
	GPS378	TTGGGGGAAACAATGTCCTG	Gene deletion (see strain list)
	GPS379	GCGTGTACAGCTTAACCGTA	Gene deletion (see strain list)
	GPS380	CGATGAGCTCCAGTGGAAAA	Gene deletion (see strain list)
	GPS381	CTCCACCAGTTTCACCTAGC	Gene deletion (see strain list)
	GPS382	TTGCTGACGCTTACAATTGC	Gene deletion (see strain list)
	GPS383	GTGTAAGGATTCCCCGTGAC	Gene deletion (see strain list)
	GPS384	AACGATGACTTCTCGGAAGC	Gene deletion (see strain list)
	GPS385	AAAACAGGCAACGAACGAAC	Gene deletion (see strain list)
	GPS386	AGAGCGACGATGAGAGTGTA	Gene deletion (see strain list)
	GPS387	GTGATGAGGGATCTGGCTTG	Gene deletion (see strain list)
	GPS388	TTTGCCCAATGACCATTCCA	Gene deletion (see strain list)
	GPS391	AATCGACATGAACCGCTTGA	Gene deletion (see strain list)
	GPS392	GGTGTGCTCATTGACGATCT	Gene deletion (see strain list)
	GPS393	ACCCGGTAAATGAGGTACCA	Gene deletion (see strain list)
	GPS394	GAAATTGGTGCCCATGTTCG	Gene deletion (see strain list)
	GPS395	ATGACAGCGGTGGAAGAATG	Gene deletion (see strain list)
	GPS396	TCATTGTACTCAGCATGCCC	Gene deletion (see strain list)
	GPS397	TTCGGCAATTGAGTGTTTGC	Gene deletion (see strain list)
	GPS398	TATTGAGCGTCCTTCTTGGC	Gene deletion (see strain list)
	GPS399	TTGCCAGGCCTAACTGAAAC	Gene deletion (see strain list)
	GPS400	ACGAATCCTCATTTGAGCCC	Gene deletion (see strain list)
	GPS401	AGAGGCAAGGCAAAGGAAAA	Gene deletion (see strain list)
	GPS402	TTTGCCACGGTTTTTGGTTC	Gene deletion (see strain list)
	GPS405	AAATGCTCCTTTACGCGACT	Gene deletion (see strain list)
	GPS406	TAGAAGAGGGGTGGACAAGG	Gene deletion (see strain list)
	GPS407	TCTTCGTCGTTTACACGCAT	Gene deletion (see strain list)
	GPS408	TGTAAGCCACACAGCATTGT	Gene deletion (see strain list)
	GPS409	AATCTGAAGTGGTGCTAGCG	Gene deletion (see strain list)
	GPS410	TATAAGAGGCGCTTTGCTGG	Gene deletion (see strain list)
	GPS411	TCTCAGGAGTGCGATATGGT	Gene deletion (see strain list)
	GPS412	TGCTCTGTTCTCTCCAAGGA	Gene deletion (see strain list)
	GPS413	GAAGGACTCAGTCGCAGAAG	Gene deletion (see strain list)
	GPS414	AGTTTTTCAGACTGCCTGGG	Gene deletion (see strain list)
	GPS417	ATAAACGACTCCATTGGGCC	Gene deletion (see strain list)
	GPS418	TTTCATAGCCTCACGAGCAC	Gene deletion (see strain list)
	GPS419	ACAACGATTGCAGTTGGCTA	Gene deletion (see strain list)
	GPS420	TGTCGCACGTTATATTGCCA	Gene deletion (see strain list)
	GPS421	ACGCCAGTGAAACTTCCAAT	Gene deletion (see strain list)
	GPS422	AGCTGGGAAACAAAGCTCAA	Gene deletion (see strain list)
	GPS423	TGGTTTGCGAGATTGGTGAA	Gene deletion (see strain list)
	GPS424	TGCATGCACTATCATCACCC	Gene deletion (see strain list)
	GPS427	GGATGAGCTTTCGTCCAGAG	Gene deletion (see strain list)
	GPS428	TTCTGTTGCCTCTTGTGCAT	Gene deletion (see strain list)
	GPS433	GGGCAAGATCTTCCAAGAGG	Gene deletion (see strain list)
	GPS434	AAACAATGCGGCTTTACACG	Gene deletion (see strain list)
	GPS437	GCAACAAGAGGACAAGGTCA	Gene deletion (see strain list)
	GPS438	GGCGGCAAGAAGCTAATGTA	Gene deletion (see strain list)
	GPS441	CCGACTTCCCACGTTTGTAT	Gene deletion (see strain list)
	GPS442	ACCAAGAAATACGAAGCGCT	Gene deletion (see strain list)
	GPS443	TCGTTAACCGCCAAGTTAGG	Gene deletion (see strain list)
	GPS444	AAGCACCTGGTGGATGTTTT	Gene deletion (see strain list)
	GPS445	GTGAAGAATGACGCCAGGAT	Gene deletion (see strain list)
	GPS446	ATATGGACGAATTGGTGGGC	Gene deletion (see strain list)
	GPS447	AGTGCCCAATCTTGAAACGT	Gene deletion (see strain list)
	GPS448	TCTGCCACCTTCACTCCTTA	Gene deletion (see strain list)
	GPS449	TTCGCTGGTGAAAACTTCCA	Gene deletion (see strain list)
	GPS450	AAGGAGGCAAACCCTTGAAG	Gene deletion (see strain list)
	GPS451	ATGGTTGCGATTGCTGGTAT	Gene deletion (see strain list)
	GPS452	TTCGCTTTACTTGGCAACCT	Gene deletion (see strain list)
	GPS453	AAAAAGGGACAAGGCCTCTG	Gene deletion (see strain list)
	GPS454	TGCATTCACAACCATCACCA	Gene deletion (see strain list)
	GPS457	ATGATATAAAAAAGGCTAAGTGCACATTACTAAAAACGAAACTAAGATCCGATGTCCACGAGGTCTCT	Gene deletion (see strain list)
	GPS458	ATCTTTGCTTTCACAAATAGGAACAAGCACATAAATACAGTATAATAGACCGGTGTCGGTCTCGTAG	Gene deletion (see strain list)
	GPS459	AAGAAGGTAAAAAGTAAAAGAGAAACAGAAGGGCAACTTGAATGATAAGAGATGTCCACGAGGTCTCT	Gene deletion (see strain list)
	GPS460	ACTCACCCATTTCGATTTTGATGTTGCCATACAAATAGATAACAAGCACACGGTGTCGGTCTCGTAG	Gene deletion (see strain list)
	GPS461	ATAAATAGGAATAAGAATATAATGCGAAAAACAATAGTGGTCAGGTTCGGGATGTCCACGAGGTCTCT	Gene deletion (see strain list)
	GPS462	GAGCAAGCAAGATATTTGCAAACTACTAACTACAAGCGACTTACACAGACCGGTGTCGGTCTCGTAG	Gene deletion (see strain list)
	GPS463	CCATCCTGACAGCTAGCAACTTTTGCGATCTACCACCTGGTTTTGTCTTCGATGTCCACGAGGTCTCT	Gene deletion (see strain list)
	GPS464	AGCAGGACTAAGCTAGATAGTAACACAAGTGGCACAAACCTCTCGAGAATCGGTGTCGGTCTCGTAG	Gene deletion (see strain list)
	GPS467	TCGAATAATATATCGATAAATACAATCCATAAGACTTAAAACTAACCTCAGATGTCCACGAGGTCTCT	Gene deletion (see strain list)
	GPS468	GAACGTAAAACAAATAAATAAAATCACTCAGCCGGTTGGATGTTTTGGCTCGGTGTCGGTCTCGTAG	Gene deletion (see strain list)
	GPS469	TTGAGAGAGAGAGAGAGCGTTTGCACGTATATGTGTGACATAATCAGCGTGATGTCCACGAGGTCTCT	Gene deletion (see strain list)
	GPS470	TTTCATATCCTTCGCAATTTCGTAAAGCAACAATAGCAATACGGACTAAACGGTGTCGGTCTCGTAG	Gene deletion (see strain list)
	GPS473	GGACTAAATCCCTGTGCCAG	Gene deletion (see strain list)
	GPS474	GAACACACAACGAATGCCTG	Gene deletion (see strain list)
	GPS479	GTTTGCCTCCCGTTTTATGC	Gene deletion (see strain list)
	GPS480	TTCTTCCGATGACATGGCAG	Gene deletion (see strain list)
	GPS483	CCTGGAAGATAAGCCCGAAC	Gene deletion (see strain list)
	GPS484	ATTCCCTCCCCCGATAACAA	Gene deletion (see strain list)
	GPS487	CCTGTTGAGGGCTTCTTGTT	Gene deletion (see strain list)
	GPS488	CTCCAAATAGTGCGCCTTCT	Gene deletion (see strain list)
	GPS489	TAGACAACGCCTGAGCATTC	Gene deletion (see strain list)
	GPS490	TACCACGTACACTCACTGGT	Gene deletion (see strain list)
	GPS491	CCTGTGGCTTTAGGGGTTTT	Gene deletion (see strain list)
	GPS492	CGCGCAGACAATTTTGAGTT	Gene deletion (see strain list)
	GPS493	CTTCCGCGTCATCCAGTAAT	Gene deletion (see strain list)
	GPS494	AGGCCACTTCTAGGTCCAAT	Gene deletion (see strain list)
	GPS495	GAATCCATCAAGGCTGCTCA	Gene deletion (see strain list)
	GPS496	AAAGAGCCATTTTTCGGGGT	Gene deletion (see strain list)
	GPS497	CGTGAAGATGGTGCAGATGA	Gene deletion (see strain list)
	GPS498	TCTGGGGTAAAGTCCGACTT	Gene deletion (see strain list)
	GPS499	ACCCTCCAATTGCCCAAAAT	Gene deletion (see strain list)
	GPS500	TTACGAAAACGCCCTAGCTC	Gene deletion (see strain list)
	GPS503	GAGAACGAAGCAATACCGGT	Gene deletion (see strain list)
	GPS504	AACAGATCGAACGAAACGGA	Gene deletion (see strain list)
	GPS505	CCATTTATCAAGGGGACGGG	Gene deletion (see strain list)
	GPS506	TGCGGGAGGAAGGTAAAGTA	Gene deletion (see strain list)
	GPS507	TGAACATGAACAACCAGCCA	Gene deletion (see strain list)
	GPS508	GGGAAGTCAATGCCGAAAGA	Gene deletion (see strain list)
	GPS509	AAGATTAACAAGAGAGAGAAGTTCTACGCAGAGCTAGCTGAGAGGAAAAAGCAAGAGAACATCGGTGACGGTGCTGGTTT	Tag a gene flurescently (see strain list)
	GPS510	TAAAAGATAAATAAATAGGAATAAGAATATAATGCGAAAAACAATAGTGGTCAGGTTCGGGCATAGGCCACTAGTGGATCTG	Tag a gene flurescently (see strain list)
	MC52	TTAGAAGCTGAAGCTGCAGCTAAGGAGAAGGACGAGTTAGACAACATAGAGGTCTCCAAAATCGGTGACGGTGCTGGTTT	Tag a gene flurescently (see strain list)
	MC53	ATATTTAATGCCTTTTTTTTTTCGGGTTGTGTGTTCGTGGTGATTTTTTTATTCTTCTTTGCATAGGCCACTAGTGGATCTG	Tag a gene flurescently (see strain list)
	MC54	GATGTTCCTTACCTGTTGCC	Tag a gene flurescently (see strain list)
	p69	GCACGTCAAGACTGTCAAGG	(see strain list)
	Uptag_Forward	GATGTCCACGAGGTCTCT	Amplification of barcode from yeast deletion collection
